# Supplementary material for: Opioids for Osteoarthritis: Cross-Sectional Survey of Patient Perspectives and Satisfaction
Source: J Clin Med. 2023 Apr 6;12(7):2733. doi: 10.3390/jcm12072733 (PMC10095440; doi:10.3390/jcm12072733)
Supplement: Supplementary file 1 [file jcm-12-02733-s001.zip]

Archive with 1 entries (1 files):
- jcm-2228205-supplementary.pdf
